# Supplementary material for: A dataset of multiresolution functional brain parcellations in an elderly population with no or mild cognitive impairment
Source: Data Brief. 2016 Nov 18;9:1122–9. doi: 10.1016/j.dib.2016.11.036 (PMC5128734; doi:10.1016/j.dib.2016.11.036)
Supplement: Supplementary file 1 — Supplementary material [file mmc1.zip]

Archive with 11 entries (10 files):
- tam_template_2016/
- tam_template_2016/template_mcinet_basc_asym_clusters_mnc.zip
- tam_template_2016/template_mcinet_basc_asym_rois_mnc.zip
- tam_template_2016/template_mcinet_basc_asym_rois_nii.zip
- tam_template_2016/template_mcinet_basc_sym_clusters_mnc.zip
- tam_template_2016/template_mcinet_basc_sym_clusters_nii.zip
- tam_template_2016/template_mcinet_basc_asym_clusters_nii.zip
- tam_template_2016/template_mcinet_basc_sym_rois_nii.zip
- tam_template_2016/ttest_mcinet_nii.zip
- tam_template_2016/ttest_mcinet_mnc.zip
- tam_template_2016/template_mcinet_basc_sym_rois_mnc.zip
